# Supplementary material for: Reduced lipid metabolite abundance in human pancreatic cancer and matched serum samples following neoadjuvant FOLFIRINOX treatment
Source: Metabolomics. 2026 Jan 19;22(1):18. doi: 10.1007/s11306-025-02388-z (PMC12816000; doi:10.1007/s11306-025-02388-z)
Supplement: Supplementary file 2 — Supplementary file2 (TXT 37 KB) [file 11306_2025_2388_MOESM2_ESM.txt]

Group	Tags	Name	Class	nC	nDB	Level	Formula	m/z	RT [min]	Ratio: TN/NAT	Log2 FC: TN/NAT	P-value: TN/NAT	Norm. Area: 35_NAT	Norm. Area: 39_NAT	Norm. Area: 42_NAT	Norm. Area: 43_NAT	Norm. Area: 52_NAT	Norm. Area: 61_NAT	Norm. Area: 66_NAT	Norm. Area: 67_NAT	Norm. Area: 68_NAT	Norm. Area: 70_NAT	Norm. Area: 77_NAT	Norm. Area: 81_NAT	Norm. Area: 100_NAT	Norm. Area: 105_NAT	Norm. Area: 109_NAT	Norm. Area: 114_NAT	Norm. Area: 118_NAT	Norm. Area: 20_TN	Norm. Area: 21_TN	Norm. Area: 22_TN	Norm. Area: 31_TN	Norm. Area: 34_TN	Norm. Area: 38_TN	Norm. Area: 40_TN	Norm. Area: 51_TN	Norm. Area: 53_TN	Norm. Area: 72_TN	Norm. Area: 76_TN	Norm. Area: 80_TN	Norm. Area: 90_TN	Norm. Area: 91_TN	Norm. Area: 101_TN	Norm. Area: 103_TN	Norm. Area: 110_TN	Norm. Area: 111_TN
Tissue_POS	Higher in NAT	FA(13:0;O)	FA	13	0	3	C13H26O3	248,222	0,9	0,04	0,441	-1,18	1347626,465	2332590,616	2041528,969	1775646,128	3068712,198	3236582,341	2481177,779	2117814,913	1362486,421	1859881,546	421123,0134	800502,0557	989201,2038	463147,3435	36748,87622	1739217,889	2496110,849	1184909,274	1793548,144	54780,7579	2359244,481	108183,3505	801685,9019	1017172,307	765251,6907	129529,3091	2128666,876	3064354,38	727784,2769	987961,5826	63206,5095	1487921,621	298694,2552	167093,3469	112828,6814
	Higher in NAT	CAR(10:1;O2)	FA	10	1	3	C17H31NO6	346,222	0,811	0,04	0,464	-1,11	980661,5349	2160947,015	1416791,691	846606,493	1630660,946	1990139,427	1360171,11	910872,2782	1007470,433	1388906,49	639268,1179	742708,3801	925232,4441	238514,16	87986,309	1237609,15	1489224,21	392814,951	784153,5752	101613,6561	1931277,957	181790,3019	525348,9281	1551138,717	409457,6202	206668,1443	3193620,56	1867481,041	535299,5037	685618,4466	111994,8375	675038,432	321223,8824	263813,9246	209309,6936
	Higher in NAT	ST(29:2;O2)	ST	29	2	3	C29H48O2	429,373	6,489	0,05	0,504	-0,99	1056426,235	1050311,475	4456269,892	2442795,591	5848913,642	4814637,644	4828786,339	1075500,091	6273975,214	2230963,529	454189,2136	3219793,018	1946506,631	631478,7299	23650,67801	3682044,249	7074022,275	4598276,736	3626557,112	30715,84438	4113633,495	297035,8191	1251423,383	1988660,708	1305369,404	81192,44949	2030889,349	1208637,416	2129396,005	2304741,553	80246,57778	776604,5923	187280,8805	67070,01233	223417,843
	Higher in NAT	ST(28:6;O5)	ST	28	6	3	C28H38O5	455,277	3,372	0,01	0,531	-0,91	65751,20421	45206,86241	243836,7201	108218,4427	225032,8036	112135,0243	69594,70811	49664,84345	68905,58102	95896,95536	15409,9322	118240,8125	56924,34864	15830,372	14461,38664	61300,50834	276816,0437	27014,6137	51079,72777	15268,75855	96899,11132	15336,2643	44222,22965	71182,26593	54532,69433	14526,13972	111980,1344	92013,28286	34911,00039	38202,11326	15936,16157	40894,13835	15821,51169	12529,49153	5706,346096
	Higher in NAT	LPC(20:5)	GP	20	5	2	C28H48NO7P	542,325	1,507	0,07	0,426	-1,23	14156,91681	62203,45497	2121966,804	12706,78834	149240,1913	15777,59233	79427,20794	14049,00584	19638,97817	45631,5056	8830,532008	1106013,835	35303,4421	44987,99179	8860,745879	94517,20909	155914,6199	13419,47467	5806,188187	25908,47602	27188,39528	8595,253951	8874,481975	26610,95388	8979,013768	8793,164779	32476,26952	9962,176809	9580,701676	77895,28383	9569,773689	96412,5022	12487,19381	23718,25645	9186,085436
	Higher in NAT	LPC(20:4)	GP	20	4	2	C28H50NO7P	544,340	1,917	0,02	0,473	-1,08	393700,9325	414265,9399	4254022,466	517150,0947	588311,2641	1118560,17	1627229,402	343512,911	322183,7493	1272978,467	40141,38998	6178785,936	1289405,035	412179,0168	12910,87629	692087,4975	1401099,012	234677,4398	267807,6648	401748,501	511575,4105	138464,3074	932613,0127	187238,8499	212297,0135	61700,47077	590497,9577	343367,0113	267447,4746	599925,4805	113896,4472	291457,9435	560389,4827	226526,4019	11237,92835
	Higher in NAT	LPG(21:0)	GP	21	0	3	C27H55O9P	555,364	1,153	0,04	0,505	-0,99	4008257,025	4060288,818	6235088,266	4651331,192	8843833,643	10799763,69	7050045,651	5218482,545	3496672,581	6398134,253	701515,0524	2607743,656	3307209,136	727417,3649	77706,38573	5202945,153	7120066,718	2433652,654	5086092,09	107737,5185	7581128,202	160040,2567	2317018,857	7330585,759	1815167,511	182836,218	6382388,479	9656134,405	1949221,649	2729480,067	92000,42462	4372163,348	509376,3027	441939,5164	137207,9865
	Higher in NAT	Cholesterol glucuronide	ST	27	1	3	C33H54O7	585,375	1,628	0,03	0,334	-1,58	371529,972	299316,7185	530024,8317	307849,0071	425348,8935	582701,1344	526652,4648	328370,1108	377280,2787	479489,8729	31913,35013	289577,4616	361407,1197	55675,28506	11842,33551	480236,304	441180,2013	118945,1256	104639,0968	12563,15018	568151,9624	11557,31848	184813,3128	404701,5669	129074,6175	12535,43936	706240,7339	455603,3087	184503,7406	412795,1904	12960,09372	313407,0015	59368,08137	34214,2276	11099,36926
	Higher in TN	Cer(t40:0)	SP-Cer	40	0	3	C40H81NO4	640,624	14,373	0,04	1,362	0,45	220214,2903	75695,30043	135896,8212	495101,8017	24082,53935	299856,5782	15866,69806	100385,6168	412070,0085	55258,63279	116254,4891	96294,05471	92690,38626	164300,4807	13843,22065	240998,0856	128340,604	638334,7256	178350,2203	50490,30193	1964920,218	24497,74219	77636,39196	950092,9091	143743,5247	42085,80546	330334,3323	1737964,082	8632804,17	2213036,428	77531,8984	26580,53136	1279939,053	44646,53386	140267,7977
	Higher in TN	Cer(t18:0_22:0)	SP-Cer	40	0	3	C40H81NO4	640,624	13,905	0,03	1,703	0,77	25970,78055	43839,63476	100559,5746	39702,35109	99276,48384	133240,7382	56710,33339	26024,04407	82070,44446	23643,11852	126165,4457	76861,62507	77227,11081	85533,53465	79498,73323	84937,517	100223,2077	244872,1229	22295,54229	43766,54618	892336,6227	132131,4782	37374,06047	682994,5101	34141,15345	11259,91289	132872,2769	1673759,676	3554483,458	776134,5948	54125,95742	23191,38412	562924,6144	17857,36438	160009,122
	Higher in TN	Cer(t18:0_24:0)	SP-Cer	42	0	2	C42H85NO4	668,656	15,093	0,04	2,283	1,19	499138,4333	183464,7993	339493,0115	1242285,856	271225,4098	553417,7332	130129,5931	327010,0995	685826,8468	264920,2433	268015,7417	168838,8432	653334,066	280270,3222	213200,018	1020140,982	239873,2881	754613,4304	808907,0166	184749,1906	4369287,511	270670,067	257662,7262	2062296,348	569809,8051	245550,8685	710083,1762	7917779,547	12992401,02	3668476,503	169091,9739	178382,0265	4452797,664	130569,2569	396030,4447
	Higher in TN	SM(d40:0)	SP-SM	40	1	2	C45H93N2O6P	789,684	15,63	0,03	1,916	0,94	1873927,596	636178,4882	85151,36377	6696484,374	3153535,764	5748671,249	371562,2542	869484,4794	4805585,776	2871594,614	477572,4739	149954,1095	2191295,28	2742485,956	172326,1619	7310759,618	4190256,456	31246089,59	5333892,179	186039,9769	31346801,81	1342871,91	3016139,787	7564669,688	2842520,843	614661,5607	9890955,785	9236361,641	88323731,55	22634461,65	893296,0587	296246,51	8660547,007	128922,022	2056023,901
	Higher in TN	SM(d41:0)	SP-SM	41	0	2	C46H95N2O6P	803,700	16,395	0,00	14,183	3,83	255341,2591	39262,33254	77920,73753	1035583,644	85012,49636	1300042,047	88503,14755	115884,1254	1093114,423	162078,7857	174345,0414	171073,4013	85398,174	477224,565	79164,32189	2592908,089	807716,8379	12863309,51	4313322,857	104306,1054	38189233,49	370648,2422	344884,9952	3014811,438	698931,1396	90876,85362	4961549,903	5755266,23	66395095,3	13074677,59	155223,7251	145483,93	10125728,82	79760,81787	1837776,497
	Higher in NAT	SM(d42:5)	SP-SM	42	5	2	C45H87N2O6P	807,635	14,055	0,03	0,647	-0,63	8800711,102	698540,4842	51393178,44	2171389,305	20810919,53	6886722,535	3892903,079	4805724,573	7185310,216	8390841,478	168834,7078	17909959,83	10491054,81	9530713,649	464062,991	9084392,628	15745676,07	25993817,32	4130820,31	922708,5991	3745206,042	1311201,066	5930996,077	6671281,066	4927813,968	865806,1346	2885990,989	1134168,57	4790575,626	4389389,938	1252721,683	450705,953	1026957,468	420867,6083	167356,792
	Higher in NAT	SM(d18:1_24:0)	SP-SM	42	1	2	C47H95N2O6P	815,699	15,412	0,03	0,963	-0,05	79955,39411	1242213,859	141787,6312	20264704,36	1426303,826	20559020,45	101357,4493	75288,25647	21709583,29	2142872,442	420678,9662	480295,2709	92932,55896	5499657,647	62973,20291	22126903,53	22157058,23	64547388,53	16756960,01	244504,68	35526666,15	4373758,43	6739005,424	20984415,38	12668945,46	765491,8759	30706146,27	28815770,28	152064833,2	42633736,49	4131003,748	482264,119	25262071,92	88752,02518	2355212,61
	Higher in TN	SM(d42:0)	SP-SM	42	0	2	C47H97N2O6P	817,715	17,15	0,01	48,688	5,61	187099,5901	425681,1675	139134,3045	8895510,32	154451,8816	9040535,194	161214,7658	215025,5324	7136609,785	133367,9355	840071,013	148725,2509	137085,4627	374012,0101	102282,2719	21041785,42	7777400,275	84404521,48	19754768,01	114209,4089	108346801,7	1986784,639	4287042,343	12985558,19	4217031,028	115991,1398	23949372,29	36006891,51	228865743,1	86394721,03	1798821,118	176469,7739	33989042,08	84256,75622	7952840,209
	Higher in NAT	PG(40:8)	GP	40	8	3	C46H75O10P	819,513	5,779	0,00	0,425	-1,24	331191,365	156830,1892	853960,3296	556040,8443	1701143,149	632211,4492	272222,1236	117314,9866	188679,5186	196395,5194	11711,14032	985551,319	935426,7006	741235,6031	12259,17907	115593,1585	611699,119	118216,5459	162490,295	18302,51583	85486,24851	220947,0795	130538,5196	273256,2022	224870,8075	74550,69626	373692,225	128375,5112	151599,3448	462223,8039	56186,55645	160995,6281	161902,3985	47138,99966	11211,17116
	Higher in TN	HexCer(t43:2)	SP-Cer	43	2	3	C49H93NO9	822,679	14,392	0,01	5,037	2,33	181430,0287	22250,21021	62615,13668	224021,8905	32466,75398	217725,3615	29222,98403	30049,79517	283050,7749	33700,81115	46183,55586	15841,63643	64209,0272	45447,84173	15478,6445	129087,6538	71136,44986	2874829,249	609761,1389	20827,03629	4831695,499	95556,52378	59074,77972	538237,9841	99987,24145	18416,76996	277618,7891	691765,0188	9984758,237	3347866,991	22488,66423	16654,77773	1192829,636	61110,93325	187679,3308
	Higher in TN	TG(48:3)	GL	48	3	3	C51H92O6	823,682	14,39	0,02	1,855	0,89	27505,94057	39873,30831	20139,42348	30317,26356	84484,35093	28772,70567	43239,13003	25713,6248	26929,62917	76789,26402	29867,21145	21746,42615	21049,25796	31290,39966	28689,91481	16954,24837	31222,85597	1119984,56	218149,8104	18763,04563	1902317,885	26806,35031	27778,23984	94727,48613	30581,95888	16482,87914	50447,43753	240870,0544	3785236,617	1247901,017	20132,53656	17319,6533	417926,4279	56306,81881	102331,4831
	Higher in TN	SM(d43:3)	SP-SM	43	3	3	C48H93N2O6P	825,682	16,378	0,03	3,322	1,73	74992,99765	116669,9549	87076,91858	65674,59075	346619,3794	70836,78787	316544,3654	94886,39658	96258,69187	268037,6583	133220,645	95845,56718	105153,6628	109967,3035	16544,3679	66075,99467	642319,6825	4123494,091	1062754,454	87433,29361	10692965,1	116652,0634	92826,61716	923171,5011	242453,5429	73375,47947	1573862,343	1382162,204	21195636,48	3938865,434	61079,14678	120467,2188	3406698,73	67041,3824	388060,9697
	Higher in TN	SM(d44:3)	SP-SM	44	3	3	C49H95N2O6P	839,697	17,158	0,03	11,12	3,48	158332,0596	25221,22211	150028,8308	457930,7429	93830,11747	150421,1363	43085,03009	58036,47176	554402,853	93084,59698	103530,3717	44860,13143	144464,2168	87225,42373	23418,05776	177852,8021	65626,01343	458211,2219	101033,4903	51671,16465	3639855,691	24919,11279	90813,82972	38308,13964	135897,0422	28594,55138	284485,0991	2859298,046	11023850,89	4040760,941	25591,57136	36636,6474	3201637,919	23862,13583	22662,80319
	Higher in NAT	PI(34:3)	GP	34	3	3	C43H77O13P	850,543	4,009	0,04	0,272	-1,88	3675184,919	2703515,063	4685582,852	2435663,244	4198194,683	5735060,749	4713158,768	3025777,862	2787877,249	4553244,367	550905,2198	2000289,829	2386283,034	317339,0941	51489,55232	4183428,661	4120309,604	710406,5969	2492239,341	84279,89318	6312463,444	81201,13279	909662,362	4126567,546	738222,5118	80335,63421	7707795,814	5609958,644	957383,1134	3076070,139	48871,22115	3836147,373	240044,05	255294,3145	70672,80899
	Higher in NAT	PI(20:4_16:0)	GP	36	4	2	C45H79O13P	876,564	4,05	0,01	0,254	-1,97	49542,69443	20686,72855	2419894,907	28361,51844	683312,6047	66053,33218	44479,16936	24581,59819	32955,91891	57760,75489	8545,831151	396166,9605	37796,74566	9919,569701	7386,798967	51619,71065	889493,5759	10772,62594	21140,03588	7263,202211	87425,77945	7125,397664	16828,05056	29974,05201	9301,011378	6506,729081	93142,10032	35083,17635	11857,58776	53823,57386	7370,445219	26029,09762	7855,456038	6229,981251	6724,40259
	Higher in TN	Hex2Cer(d18:0_24:0)	SP-Cer	42	0	3	C54H105NO13	976,766	14,453	0,05	3,796	1,92	251404,0751	27792,40559	73181,82046	875886,1907	98008,97521	270472,4255	31602,55757	38386,83481	954350,8881	55793,4781	45675,16119	52640,13885	369371,164	81617,14169	24299,76196	540053,8699	251077,6531	3912422,387	1138223,46	22704,906	4813996,199	179627,402	272402,6284	228296,3076	240248,1558	51553,51274	658125,2055	545987,2218	10253364,78	5515758,551	56161,63678	23715,07292	1599976,926	20656,10591	347178,7092
	Higher in TN	TG(16:0_25:0_18:1)	GL	59	1	2	C62H118O6	976,928	22,887	0,02	1,821	0,87	97245,58736	9696,270747	160113,4343	99332,28655	62614,71709	113790,9575	196111,6191	60744,77187	26171,77078	98667,10074	31609,10577	29343,9639	48320,0732	39635,01897	39254,18107	122299,666	36503,02136	1012200,892	1465230,409	22559,5055	3955620,15	36049,46862	31254,75489	1014105,028	123505,3527	49526,41395	372149,7678	2423283,432	2481097,627	1135269,505	41079,01575	32903,59957	97770,10372	30478,57482	28703,89432
	Higher in TN	TG(63:1)	GL	63	1	3	C66H126O6	1032,990	22,884	0,01	1,366	0,45	195682,2649	30892,31479	169716,7875	215382,3638	127004,0892	265221,1211	446091,0855	55226,70136	239258,2432	237102,0361	34389,80275	31912,61579	195685,6087	15316,56023	42705,85099	172852,0705	224857,7166	1875064,932	2573393,338	37262,88951	7421370,777	39217,64933	56423,73928	1687229,249	258477,2511	60061,99584	682786,5153	4143719,963	4430078,066	2139963,088	44692,24611	102353,6383	212656,3239	14549,74934	15775,25435
	Higher in TN	TG(66:3)	GL	66	3	3	C69H128O6	1071,006	22,727	0,03	1,915	0,94	85520,15606	47315,29724	123811,9102	112564,8966	102387,509	187611,4423	230275,0678	49687,04928	144422,9373	93527,46602	160107,7676	87145,21043	173454,4099	55572,42252	59429,63993	172202,1582	129937,8137	2415064,748	3581449,244	55929,10764	5983644,658	53770,39577	64038,38868	2661184,694	147026,2168	55046,6507	349581,0867	5095525,063	1901947,321	4215536,406	56058,71939	284137,9727	111443,6098	46344,03352	10833,51596
	Higher in TN	TG(66:1)	GL	66	1	3	C69H132O6	1075,037	23,833	0,01	3,079	1,62	47647,3081	31665,92757	84925,5009	39461,28632	37466,27278	105921,1972	186293,0336	31559,40678	169748,2139	43584,89066	32668,01387	33035,27424	87490,98942	35044,46557	32011,79825	89265,54958	43057,36106	1446471,901	2695678,204	37401,91169	2971736,599	47381,106	41061,48228	1712262,294	195776,9276	32894,63796	437001,1496	7318552,284	1182541,784	4135323,956	33470,94564	26064,92496	17626,85656	28072,44835	69349,41636
	Higher in TN	Hex3Cer(d18:0_24:0)	SP-Cer	42	0	2	C60H115NO18	1138,820	14,315	0,02	4,039	2,01	589214,8092	21048,56766	391642,2034	301871,2151	202430,9859	413863,4014	95658,71177	71754,14344	500522,9717	202684,6707	17767,10067	81979,56093	227156,2366	235928,0927	14830,88501	663847,2948	532225,0447	1890363,488	2468636,536	21105,12733	12253659,06	274640,7553	1140635,921	713105,2032	379968,1525	56654,82596	1445697,02	1122041,606	18000931,67	3990033,537	145818,4343	131693,043	2273101,013	20451,67584	253056,1263
	Higher in NAT	asialo-GM1(d18:1_24:0)	SP-Gsl	42	1	2	C68H126N2O23	1339,883	13,957	0,03	0,277	-1,85	2850446,931	739688,7093	3501695,707	2898247,042	8423302,249	10560319,34	3922737,409	3816592,428	4477056,097	13789266,18	300382,3324	808297,5862	5819428,823	2210780,119	34114,45071	12351925,11	4970704,193	1225104,438	2392856,034	85811,65713	2401358,933	887009,6406	3842053,352	7397682,501	3274230,864	385385,8653	9036112,903	1615792,674	224834,1941	5107761,533	254238,9794	24437,60227	614207,8216	53300,26373	38768,52915
Tissue_NEG	Higher in NAT	LPA(O-18:0)	GP	18	0	3	C21H45O6P	423,287	4,826	0,32	-1,66	0,03	394841,1446	445869,0129	488905,8576	379090,1	551613,7586	675212,4967	581282,4074	515322,6391	339850,0505	512703,5046	52527,30256	242500,442	258281,1734	80173,665	8398,355699	479704,1568	513884,1023	139495,8503	477975,9966	8936,31787	711380,3839	8403,169808	161486,2541	222022,0916	142745,023	8539,051416	562382,9866	671536,4635	124285,373	364283,2993	7916,597147	593820,7273	30894,54389	54976,02738	8833,745172
	Higher in TN	PC(40:0)	GP	40	0	2	C48H96NO8P	844,683	14,447	4,32	2,11	0,04	93243,50094	9899,580864	18818,89769	78913,60673	270999,0727	113044,2159	9298,667873	12375,417	95951,66481	53632,92299	14009,69501	9559,37114	36020,1601	398493,6713	10289,02562	30810,05914	27786,3247	1171118,16	319048,3626	10023,92991	2458724,274	38947,45101	16011,9324	348486,2044	64890,24351	9907,737677	62385,13753	417876,4974	4276943,11	1759940,189	9928,555328	28140,92786	533340,1911	10451,23945	201081,7402
	Higher in TN	PC(O-38:0)	GP	38	0	3	C46H94NO7P	848,670	14,778	3,80	1,93	0,01	103276,9377	20126,41065	10987,82956	156571,8801	10371,18197	146059,1076	11885,85296	11100,34177	160708,6439	11181,57263	30697,07203	11753,12639	64847,46141	35218,84989	12400,52878	66226,76981	100874,1159	1453631,149	318893,0443	12308,54971	1417372,328	57582,44055	82052,65059	151169,8181	59626,43407	12386,51203	79307,51646	342664,2833	2237667,076	2354794,184	43272,70812	13039,61648	438677,3135	12831,13588	270256,1083
	Higher in TN	PE(44:0)	GP	44	0	2	C49H98NO8P	858,699	14,776	5,57	2,48	0,04	473787,4716	11949,44663	121866,9619	759030,7829	69451,67483	629823,002	49657,70215	16111,09718	735946,4167	40888,96042	90252,1237	52625,10067	283338,3886	113269,7995	11718,38088	343981,7676	427982,0875	6944586,546	1421523,795	11631,46155	5519091,861	190597,7597	323988,0942	822483,709	256436,3047	41107,10272	439945,9546	1722057,255	9623281,789	15254213,99	132523,4848	16483,76437	1588409,852	12125,30047	922243,9346
	Higher in TN	PC(O-40:1)	GP	40	1	2	C48H96NO7P	874,694	14,597	11,29	3,5	0,01	520921,861	31000,64809	21296,2511	1988107,479	11047,11457	765649,4884	10167,09152	10169,41854	1468437,455	13095,85892	284065,4466	19479,53684	204775,9435	192576,1021	10912,64076	656387,2379	52835,22852	1821111,654	515442,57	10483,57204	10017684,75	378657,3906	56809,79659	2535227,063	626399,528	155969,4041	806177,9106	8882114,399	26682576,94	12207447,29	136536,2951	36267,97264	6077347,785	11166,99575	566335,0324
	Higher in TN	PS(43:4)	GP	43	4	3	C49H88NO10P	880,613	9,336	2,27	1,18	0,01	27392,90036	51175,93453	34612,40662	76693,2728	24036,74776	31713,39302	25281,96949	22813,87497	101476,3114	32533,46495	111384,8814	23192,75694	112850,2206	70571,44309	25438,24255	372701,5852	20667,06029	491032,6781	646682,6413	23967,80767	2387525,726	49664,3237	28029,62804	2010655,789	58206,05007	24269,32943	58797,69433	218743,2995	4786963,766	1818278,884	23476,2768	25112,84127	2298840,51	26376,82764	89042,09783
	Higher in TN	PC(O-42:6)	GP	42	6	3	C50H90NO7P	892,650	12,574	2,45	1,29	0,02	33081,60823	30625,99046	50676,74623	276995,4156	30896,66457	73582,84887	37582,79254	28841,38924	171648,3141	33258,92299	33740,63955	28934,01225	300040,4111	33134,59432	35155,68163	761756,2415	30190,06507	4622094,924	2733683,735	33417,2617	3075501,958	43807,65513	37442,21885	523887,6323	74149,07424	33121,72184	68855,7444	90921,85537	6223375,659	8393332,997	29798,80915	35941,13876	2117579,823	36325,18146	372676,3088
	Higher in TN	PS(44:4)	GP	44	4	3	C50H90NO10P	894,628	10,536	2,12	1,09	0,01	21179,42771	30004,67492	47643,82487	77469,30513	19160,34213	28866,93036	22213,53568	23759,35332	113050,2519	20077,84255	180320,2875	23015,16267	96263,35338	77189,41766	30415,5571	408409,3655	20365,39492	248249,4156	628585,2448	27602,04241	3003671,01	65415,3175	20498,31769	1966704,819	62034,00683	29132,02026	53025,46014	289798,0876	3976243,492	1790022,597	27358,69244	28765,34796	4072907,863	30279,29829	51414,1592
	Higher in TN	PC(42:5)	GP	42	5	3	C50H90NO8P	908,644	11,899	3,11	1,64	0,02	191412,7559	208709,478	27536,81892	796763,7125	61769,5264	273591,7867	29444,59678	29986,696	666657,9132	144818,9001	906391,1066	32793,40517	987431,5504	324135,7372	79579,52625	2447600,431	25599,45554	2465062,373	5318547,242	60044,94942	17399281,28	521837,5439	26079,2848	7816719,67	500224,5891	72381,22109	387097,8172	1904810,448	25763207,95	10875637,69	34617,19351	183880,3224	16306529,95	53761,47469	668305,6512
	Higher in TN	PC(42:3)	GP	42	3	3	C50H94NO8P	926,686	14,778	3,44	1,78	0,01	54211,08609	10061,74579	13328,35737	91020,17174	8950,613877	73380,47547	9678,423502	9873,611658	118016,2129	9447,233134	10227,36891	9328,93665	36082,36455	9745,67281	9897,802374	48416,13	25862,24418	974216,6789	154335,6868	9835,536128	806968,1966	21522,99887	28659,37202	38162,81618	30115,32448	9800,597321	32203,1447	216715,3763	1408088,413	1484158,41	12093,80177	10419,52287	219776,1011	10261,95278	105890,7467
Serum_POS	Higher in NAT	LPC(12:0)	GP	12	0	2	C20H42NO7P	462,259	1,159	0,29	-1,8	0,01	603685,4378	1185669,228	847982,3012	613931,8407	1971192,742	105048,6843	390043,5291	237999,6974	95955,74994	667700,7049	4598178,336	375856,1847	531248,5809	295403,8362	672428,1749	584266,2003	77559,29768	118535,7398	100530,0427	433040,6795	133994,3846	497375,7591	233038,8477	1156964,034	66711,49443	65003,75407	1133843,926	238562,203	279905,9465	201081,6397	376608,122	100034,2034	81861,66278	125461,805	134859,4625
	Higher in TN	AcCa(13:0)	FA	13	0	2	C20H39NO4	358,294	1,379	3,87	1,95	0,00	843856,0352	758351,6884	1706899,543	821197,8723	1636783,005	3536566,009	1728578,455	1818332,954	908488,5647	1363430,708	2259480,991	2759291,415	1363240,568	771178,3615	283915,6874	1000730,361	4496302,505	5023194,155	2772385,519	1360284,102	9523936,586	1423454,473	6932672,548	8567991,034	804654,3891	2532276,592	815357,7136	3471784,504	5533247,291	11021952,14	10708453,33	9113726,389	10252180,38	4887788,29	6719454,671
	Higher in TN	HexCer 41:2;O2	SP-Cer	41	2	2	C47H89NO8	796,663	14,018	2,01	1,01	0,01	497894,7333	1277168,621	1406288,995	488830,5766	616036,4442	2640687,867	275329,919	749597,0895	1007880,733	1165999,712	1917387,55	975870,9264	1174133,968	2233639,981	953127,1088	1491694,403	271433,9404	963618,5664	2653129,197	3652785,915	2267652,362	841316,3901	1389522,392	1831102,414	1532770,332	1868225,361	1321275,917	2909068,57	287268,3753	3518923,862	3646567,861	2894715,254	849597,0967	2602179,468	2181997,527
	Higher in TN	TG(18:3_20:5_22:6)	GL	60	14	2	C63H94O6	964,736	15,379	2,73	1,45	0,03	655770,0889	156887,4185	203196,9304	245137,4504	467728,9652	1148586,252	105827,6392	181892,1873	201184,9706	120637,3103	193039,1197	333444,6897	247872,8067	281342,151	260991,934	851657,3736	151084,704	121168,8128	4039646,132	2517995,835	1664868,639	134230,2517	1479089,289	2929223,401	95528,49296	1182201,224	133985,8958	158052,9158	879919,7493	3907175,127	272560,6775	554046,1293	177497,6136	299856,84	785335,5208
	Higher in TN	TG(18:3_20:5_22:6)	GL	60	14	2	C63H94O6	969,692	15,385	2,67	1,41	0,01	605428,1469	168955,6452	208046,0829	272875,0664	172876,7784	549228,1298	109024,5767	196307,8963	211313,8829	125072,6096	214007,1734	351745,7565	168036,86	272731,3517	269162,4019	500623,2061	160481,2913	137040,9738	3445370,792	2348858,911	1576932,521	143372,4249	1112606,56	2223016,249	101571,3834	1610903,304	143775,9587	167374,4924	730261,7643	3361904,457	281949,527	395854,628	187914,2301	267891,1159	754823,0664
	Higher in TN	TG(18:2_18:4_20:5)	GL	56	11	2	C59H92O6	914,721	15,468	4,18	2,06	0,00	890645,4387	341365,5464	1342205,678	936364,6882	335364,1954	1155061,596	125823,7048	387971,8334	201312,4457	130024,9381	181350,5602	309606,7547	643296,9316	323273,9752	303028,9564	1255706,306	141760,1522	307868,1	5624937,615	3492050,464	4706537,149	160129,8977	3300883,259	5977653,473	399016,1532	1162368,447	159352,8588	6641542,244	1641375,089	6365410,223	282033,4184	955498,5764	837241,2299	587233,545	2399636,009
	Higher in TN	TG(18:1_22:6_22:6)	GL	62	13	2	C65H100O6	994,783	16,883	2,76	1,47	0,01	2044955,968	829400,879	2494164,775	4294818,088	5406350,138	9755844,251	3209694,338	6715058,208	1166556,921	2012890,663	1680154,181	6208314,965	1207130,21	4025729,472	3420835,698	3585615,902	4682707,949	5170163,607	9621953,926	20830691,31	13494684,19	2650734,162	11078850,84	21661289,66	3808005,28	9283195,095	755555,0498	1215472,319	14066985,96	52036551,41	3387011,162	12163417,93	5642740,705	10518897,65	7815548,638
	Higher in TN	TG(16:0_22:6_22:6)	GL	60	12	2	C63H98O6	968,768	16,898	2,09	1,07	0,02	2830017,157	1524946,862	4288277,02	5108643,965	5308229,277	21392890,61	2730148,778	7602212,151	4015572,427	7599500,955	4709133,042	13484494,07	4163395,935	7889215,444	7396751,514	14549158,07	4654421,155	6231181,163	2266694,37	15615575,35	10179785,94	7060835,188	17530039,04	15981286,88	5324813,849	14494483,48	3403755,76	6181390,741	18690525,97	117847728,9	6678129,389	11216639,99	9407384,251	15035751,9	12034671,85
	Higher in TN	TG(18:1_20:5_22:6)	GL	60	12	2	C63H98O6	973,723	16,899	2,83	1,5	0,00	2162420,579	1044912,094	3231549,741	3525027,4	2455370,634	15868567,67	2015296,932	5499121,404	2810874,705	3983852,431	2192175,65	7513294,115	1968964,929	4971071,766	3651339,971	8014790,907	4893373,866	5244269,351	12174912,55	11131128,89	7168251,008	4457656,617	12712378,2	9700385,174	3764426,049	10740849,11	1671128,844	4385474,69	13628993,04	75396041,55	4357461,337	10271196,5	5259468,752	14171587,6	11210574,5
	Higher in TN	FA(12:5;O3)	FA	12	5	3	C12H14O5	239,091	0,689	4,70	2,23	0,04	62761,2171	214079,4914	1912573,228	162181,786	540126,0772	329752,5656	255735,5681	100820,7103	78126,95873	214913,5249	157014,3776	987051,0701	210801,9133	328307,7536	138276,7225	1768107,307	970693,6655	1298524,257	321474,0401	165502,0648	2398711,113	349549,7848	852574,7175	1379334,698	42483,14609	515403,2297	152715,6297	168040,3181	159319,4305	9664202,673	1249371,482	5145164,882	1167643,881	2883661,067	2743415,544
	Higher in TN	CAR(6:1;O2)	FA	6	1	3	C13H23NO6	290,159	0,733	2,41	1,27	0,00	47688,20896	62210,97646	78381,53017	71859,86706	73773,57149	118864,4052	110850,3796	170721,2877	292203,2246	215246,1281	58192,41639	289079,9255	131908,1791	94741,22009	61727,53636	43405,01673	212068,6109	99195,52586	72073,76784	140125,1862	297268,344	308063,3025	119288,7128	258678,97	165643,0415	247615,7152	104277,1326	52499,43478	229896,8339	587047,8341	204918,6133	227049,6682	645680,9122	392538,4899	479483,6383
	Higher in TN	Leucylproline	-			3	C11H20N2O3	229,154	0,75	1,77	0,82	0,00	1685074,91	3712857,497	2445749,133	2582296,091	2562232,362	3414965,595	3338933,506	4068151,091	5727403,047	6150448,332	3180323,03	4828884,896	2058609,001	1627661,138	2030483,647	2713707,297	2453662,276	5151063,274	4054836,729	2643391,124	5150776,338	10857724,19	3902188,303	4121907,027	4479906,966	6063344,748	4567810,244	3537843,913	4878667,479	7630143,869	4735234,649	7335239,906	5821592,356	3761215,165	5503971,262
	Higher in NAT	LPI(12:0)	GP	12	0	3	C21H41O12P	539,223	1,757	0,22	-2,16	0,00	121093,2961	190796,1016	18425,03542	167158,6371	159412,0438	19091,41116	17226,74301	19129,80602	17783,12225	13917,49158	20851,87893	15140,22466	500259,1506	104103,3432	99499,46254	1578822,008	79751,75351	16738,04121	13919,92403	21136,92857	16782,07209	17225,86093	20953,77208	18021,14784	17167,40274	17284,71427	19039,71335	21546,94965	17593,37319	19367,12463	19749,63628	17352,24955	18017,30951	19275,50148	17354,32408
	Higher in TN	DG(40:7)	GL	40	7	3	C43H70O5	667,529	11,415	3,09	1,63	0,02	567406,4176	611313,9036	559009,4217	425550,092	702613,5825	2541975,465	591515,6965	1792291,545	1110155,575	612894,6594	743764,7957	1831595,49	2525854,817	5335959,856	2559107,976	2405543,732	611164,79	911104,4089	3079741,103	2995779,059	718072,6509	2051097,901	2391255,602	2200142,318	1118049,221	3240665,114	622746,6108	954432,9375	4643379,808	3571109,991	7105068,643	1409719,791	3211816,139	2393914,357	1587470,812
	Higher in TN	TG(49:6)	GL	49	6	3	C52H88O6	809,668	13,658	2,70	1,43	0,00	206648,8319	645453,1627	1312244,94	542405,4572	947149,1245	1739904,817	202152,5356	1989266,708	725667,6976	3275433,202	1826136,622	3204722,047	1340236,624	1120129,309	605122,19	2199968,386	395179,4024	1987205,254	3721062,378	3698084,705	1721882,331	2040759,007	621753,7538	1990894,652	1157184,996	3425064,431	1458312,166	5324630,751	326903,9994	4804885,524	7848220,839	3752262,732	4502995,443	2619096,477	3712295,428
	Higher in TN	PC(O-42:6)	GP	42	6	3	C50H90NO7P	848,656	13,659	2,21	1,14	0,00	428034,1998	611867,2769	5837687,05	335947,4474	2331208,918	3370072,071	710006,1584	2112704,346	1806175,389	5160255,595	2639413,632	3064465,291	2527881,176	3862496,892	1650582,498	3305010,569	726622,1964	4017921,223	7307931,582	6501950,82	4130034,581	2980690,802	2958817,102	2654474,607	3079127,539	5767203,071	2763410,873	8097169,792	364686,6765	10494708,47	6149153,65	7962717,459	5047323,685	5236678,099	8460968,791
	Higher in TN	PS(44:6)	GP	44	6	3	C50H86NO10P	909,635	15,455	2,07	1,05	0,02	601723,8613	165258,3343	1048784,945	761996,9031	2190210,559	3682387,066	126893,046	709823,6598	200941,2184	146439,9339	235499,1391	306820,2419	715585,5101	672239,9144	236174,6229	900758,9556	152685,9993	135384,5218	4995411,168	3775334,591	4542642,847	163211,4912	4408289,611	3627787,237	724000,3589	1276506,116	236815,8137	6524002,279	1212492,289	5747681,555	257678,4313	949305,8805	1075366,482	281821,0326	1942045,473
	Higher in TN	TG(60:15)	GL	60	15	3	C63H92O6	945,692	16,012	2,09	1,06	0,03	666666,554	857843,8723	731713,4662	499115,9161	509371,4034	1626708,923	205596,9384	453620,2743	216220,282	434313,2376	1322206,827	427281,1882	338491,5697	885935,9052	339886,0331	1169302,713	361225,4818	414951,822	2777367,046	2402757,348	3091410,162	527584,3822	2872974,795	3771759,676	402065,3913	853608,531	129486,2015	344605,0968	1184204,78	8850614,075	327753,048	1319937,513	829478,0726	898199,0114	1626493,207
	Higher in TN	Hex2Cer(d43:5)	SP-Cer	43	5	3	C55H97NO13	997,723	16,175	3,01	1,59	0,05	1244339,399	404841,3971	727554,7038	2083376,635	873695,7258	5983824,261	709414,2453	2387419,994	285792,2194	1002216,681	619329,6624	4022070,524	828925,6728	1301167,812	622279,0058	1420364,232	1706538,586	1536500,249	3898293,74	10682236,09	6894806,541	1506232,467	2506842,829	7872859,32	1295079,428	3519829,701	80958,67678	361269,4233	5196902,619	17834702,31	883504,2197	3877095,591	1346449,16	3928812,911	1793675,327
	Higher in TN	TG(66:13)	GL	66	13	3	C69H108O6	1048,830	16,179	3,98	1,99	0,02	458864,778	101254,4829	231059,3038	694625,9782	316979,2542	2506468,823	221730,8318	881186,0278	92943,58597	357482,9358	230016,7216	1919161,166	257251,0109	508355,9743	200104,7879	262673,4206	721045,7605	605964,365	1771775,745	4459025,483	2992045,631	611122,0856	1159222,289	3705568,871	441518,1266	1364766,278	74680,7967	87998,93317	2216171,025	8886773,708	303796,3605	1361143,719	469256,9268	1574697,338	395842,0808
	Higher in TN	TG(62:11)	GL	62	11	3	C65H104O6	998,815	16,586	2,23	1,16	0,04	2049997,676	404528,6389	1314325,765	1686478,653	2088725,123	5612763,186	539550,0407	1283292,584	526026,0323	1466114,672	1247739,899	2947430,605	1328605,227	2572092,035	1119756,055	4121948,541	856698,4091	998917,3761	8394136,099	3572861,563	5020540,522	1115323,374	6085167,21	5684217,746	1273413,374	3435739,592	713559,1224	581107,8704	3952723,333	19271666,9	977615,5608	2752772,851	1693419,893	2730599,349	3165047,329
	Higher in TN	TG(66:14)	GL	66	14	3	C69H106O6	1050,846	16,88	4,34	2,12	0,00	463247,1891	181017,2969	772069,9828	1058166,039	806877,3298	4350404,298	1058599,777	2108266,617	260838,1564	267006,7053	365769,5066	1691950,986	228630,618	985553,4643	373999,9545	913312,452	1767546,198	1922911,179	2738267,881	6697106,151	5163480,525	214828,3473	3789155,165	7124405,706	1219314,574	3757454,684	234374,4933	293307,102	5136859,887	17527538,5	857755,0098	4680173,72	1465249,982	4603204,318	3244561,006
	Higher in TN	TG(64:12)	GL	64	12	3	C67H106O6	1024,830	16,888	3,14	1,65	0,00	952759,7387	308106,8908	1364337,503	1460420,625	3687797,432	7424344,218	917703,0903	2838787,543	1044550,419	2619787,425	737271,5561	4026979,223	819605,6258	2273828,681	1398010,824	3858189,319	1996913,682	2335826,801	6544723,758	5444334,727	4388602,72	1988845,97	6819340,81	5628618,763	2021009,013	5776597,403	661311,2393	1939393,552	7035299,206	40079503,63	1942164,935	4016882,849	2768755,253	5939899,659	4794586,623
	Higher in TN	TG(62:12)	GL	62	12	3	C65H102O6	996,799	17,763	3,22	1,69	0,01	281796,2317	284899,8062	541847,8623	159358,271	890915,8326	3370831,048	223792,9157	1838803,271	192292,3682	1255919,033	630414,2802	1638003,059	421856,3229	523198,6617	301575,0519	2278145,718	428466,3436	223644,5308	3205518,627	3031690,555	1366293,599	886895,7202	4694743,017	2750107,205	382827,962	2422710,883	529457,352	831463,0875	3015410,025	16531657,71	940833,4089	1057830,071	647296,2058	2309679,233	2007051,822
	Higher in TN	TG(62:12)	GL	62	12	3	C65H102O6	996,799	17,872	2,49	1,31	0,01	238971,7915	409350,7767	501857,2699	361710,4916	1978490,041	3081511,29	526841,6931	1013663,235	266337,8758	1028123,753	329766,8039	1535551,652	468108,5387	492200,7056	298925,894	713363,4955	367041,0646	218634,7806	2962291,479	2282377,786	1367943,114	704661,2237	4101650,749	2205925,808	364488,2951	2099341,884	415881,0409	853356,6552	2771151,124	14959410,71	944334,9486	941206,8645	586169,7222	1801542,91	1079177,626
	Higher in TN	TG(64:10)	GL	64	10	3	C67H110O6	1028,861	18,197	2,26	1,17	0,00	1704610,449	566357,6697	411898,9346	1517229,773	2603513,025	6807031,301	4162985,214	9519499,6	936164,603	3754252,122	543574,5751	4194061,865	639911,4061	1011169,398	673372,2494	2364787,467	1949324,852	2720333,484	3999645,205	3689149,944	3141068,472	4338923,126	13375200,91	3661996,128	4825597,88	4715122,221	652762,6286	2872899,231	5651144,868	18165206,6	3123562,335	3001256,8	5256565,1	7045332,655	3227063,468
	Higher in TN	TG(59:8)	GL	59	8	3	C62H104O6	962,814	18,26	2,14	1,1	0,01	1392200,374	370773,3397	1152506,85	1311001,148	2259589,238	3394930,862	2359148,231	4245303,281	615279,5013	367329,9174	540224,3568	2369977,076	515858,537	892902,3361	1142324,178	591545,1682	1416739,066	1697245,295	3152535,327	3413154,916	4996483,428	1286665,834	3181508,514	3201796,461	976231,1489	2240778,03	269008,8742	1255500,973	3600715,287	11749435,39	2212260,424	1197937,641	4166935,721	2692446,37	2105316,15
	Higher in TN	TG(62:15)	GL	62	15	3	C65H96O6	995,708	15,648	2,36	1,24	0,02	764706,4719	211556,0653	295941,3926	515003,5586	184879,0781	1561822,883	76681,6469	305887,617	65893,52054	183891,4707	112550,2286	400495,2881	313987,8034	305816,9307	137124,4509	398043,4522	253636,2387	223242,8271	2361602,344	2956530,782	2080100,72	181642,5604	1932499,358	2319434,001	266007,3491	1661653,425	80161,41116	77731,83695	1069693,528	5305425,255	156113,6848	690524,1484	153052,4545	572712,6188	704946,9006
	Higher in TN	TG(63:13)	GL	63	13	3	C66H102O6	1008,799	15,898	2,59	1,37	0,01	397174,5465	102968,7183	115625,5512	185907,5045	154248,4477	1338474,259	68991,49591	74551,61411	104159,8788	85861,25174	272704,9884	410968,4289	152180,3478	71860,30963	137458,6041	191680,505	149143,7785	145213,944	1220729,507	1553156,728	1979261,98	96830,82049	747075,5397	1807563,16	120731,4309	684397,3397	112879,968	126231,3823	467157,605	3706509,26	133577,334	419379,5933	82751,333	241640,6938	351573,4308
Serum_NEG	Higher in TN	FA(12:4;O3) CMPF	FA	12	4	1	C12H16O5	239.09063	0,755	2,73	1,45	0,04	352672,7434	483848,7101	13932578,2	2094433,886	2038061,543	2503154,251	1389360,943	441809,3251	600151,1164	5375019,138	1579177,67	1908100,398	2207161,914	8561209,298	1040497,75	7174183,306	3508307,819	4493478,633	475921,5852	4327743,407	7829563,383	1911954,227	6640373,748	15017999,27	329947,3971	5126929,274	1250184,419	1289406,894	3907786,251	12935747,76	8862949,82	25221371,11	6002331,703	11805719,69	19782307,21
	Higher in TN	FA(22:1)	FA	22	1	1	C22H42O2	337.30866	6,203	2,43	1,28	0,01	181581,9467	293805,4233	475907,6563	391633,1481	1247953,973	352953,0891	175882,3938	495760,6517	387162,9047	291189,2494	440497,2593	246748,373	1647462,924	566691,9761	730850,5635	327699,9498	449757,8168	562933,8183	455893,4268	1054993,883	1437443,791	202358,9795	1106829,795	1468764,8	446769,5293	1444116,679	281494,0771	393126,5088	655127,7468	2497754,515	1267175,408	1088202,539	846181,1231	670012,6212	2286509,55
	Higher in NAT	PEtOH 18:1_26:4	GP	44	5	2	C49H87O8P	833.60702	14,355	0,24	-2,04	0,04	381583812,1	416927736	718409647	75543564,85	43433717,62	355334013,9	38134956,67	1021897100	291380813,2	502825957,7	373151799,4	102326604,7	72240562,91	258822843,5	381303553	571637232,4	30486439,41	178402432,7	55308886,7	59441022,52	25829405,59	40289389,13	279301184,4	40022147,75	208369378,4	32779497,14	74319441,15	546743812,4	244629338,7	34477132,2	144432672,2	345266148,5	99082447,25	291888568,3	43811590,58
	Higher in NAT	PI(18:0_20:3)	GP	38	3	2	C47H85O13P	887.56062	7,385	0,55	-0,86	0,00	23202424,63	13871593,18	23011395,64	23076489,86	18352018,85	18961077,44	17691245	16163486,9	19460202,4	23121886,49	19498122,65	56684395,34	17335524,51	12018582,86	16199432,42	24639074,28	14246243,99	11253622,46	10832387,05	11981334,01	6851176,602	12283740,43	18062701,06	24883816,32	8614470,31	5838691,668	23062837,16	9879825,071	6436744,57	6038847,729	10098294,65	11906387,82	16302505,96	7925930,841	7852555,871
	Higher in TN	Diketolithocholic acid	-			3	C24H36O5	449.25158	0,888	2,45	1,29	0,02	256668,5728	152125,4585	99253,5089	102258,9846	325105,0005	202164,5178	146241,7904	89814,53891	99899,16531	831398,5747	240138,8239	150774,6753	136533,6676	65219,9208	91882,76159	96641,58403	448533,9967	724687,1249	69729,94286	177746,4138	1436505,75	968495,5018	696632,7405	462326,724	227048,0942	168409,4563	316214,0803	806276,1653	74155,86539	119818,1546	852521,4354	364900,465	350186,9655	72257,22983	511703,1852
	Higher in NAT	Cer(d18:1:24:1)	SP-Cer	42	2	3	C42H81NO3	646.61159	14,702	0,29	-1,79	0,04	92360,01275	229721,6682	1619683,528	2158548,166	128213,4734	2043616,816	102724,8825	2087227,016	1698395,51	739622,9684	153167,1369	2987046,059	265773,4433	149051,6029	2204144,402	1760768,312	163755,192	211097,7438	353310,6893	395703,2719	99304,27933	167092,1502	93951,458	211050,6849	76054,60563	424987,1183	325768,1714	409221,875	316213,0837	215662,6874	3345113,091	50269,96965	1649657,177	58146,72992	91734,67513
